# Supplementary material for: Study on the multidrug resistance and transmission factors of Staphylococcus aureus at the ‘animal–environment–human’ interface in the broiler feeding cycle
Source: Front Microbiol. 2025 Feb 12;16:1495676. doi: 10.3389/fmicb.2025.1495676 (PMC11861367; doi:10.3389/fmicb.2025.1495676)
Supplement: Supplementary file 1 [file Table_1.XLSX]

## Sheet: Sheet1
Sample name	Library ID	Species	Library strategy	Library source	Library selection	Library layout	Platform	Instrument model	Source	File	Name1	Name2	assembler	assembly parameters	N50 Length (bp)	GC Content (%)	Depth	Coverage(%)
H62	Q62-26-Q62A	DNA-Seq of Staphylococcus aureus:human	WGS	GENOMIC	RANDOM PCR	paired	BGISEQ	MGISEQ-2000RS	human	fastq	Q62-26-Q62A.IS350_Clean.1.fq	Q62-26-Q62A.IS350_Clean.2.fq	SPAdes (3.9.0)	default	133332	32.79	430	100
B124	M124A	DNA-Seq of Staphylococcus aureus:broiler	WGS	GENOMIC	RANDOM PCR	paired	BGISEQ	MGISEQ-2000RS	environment	fastq	M124A.IS350_Clean.1.fq	M124A.IS350_Clean.2.fq	SPAdes (3.9.0)	default	125660	32.66	406	100
E16	Q16A	DNA-Seq of Staphylococcus aureus:environmental	WGS	GENOMIC	RANDOM PCR	paired	BGISEQ	MGISEQ-2000RS	environment	fastq	Q16A.IS350_Clean.1.fq	Q16A.IS350_Clean.2.fq	SPAdes (3.9.0)	default	123025	32.68	427	100
H63	A62-2A	DNA-Seq of Staphylococcus aureus:human	WGS	GENOMIC	RANDOM PCR	paired	BGISEQ	MGISEQ-2000RS	human	fastq	A62-2A.IS350_Clean.1.fq	A62-2A.IS350_Clean.2.fq	SPAdes (3.9.0)	default	125667	32.03	441	100
E77	Q77A	DNA-Seq of Staphylococcus aureus:environmental	WGS	GENOMIC	RANDOM PCR	paired	BGISEQ	MGISEQ-2000RS	environment	fastq	Q77A.IS350_Clean.1.fq	Q77A.IS350_Clean.2.fq	SPAdes (3.9.0)	default	134523	32.79	431	100
E78	Q78A	DNA-Seq of Staphylococcus aureus:environmental	WGS	GENOMIC	RANDOM PCR	paired	BGISEQ	MGISEQ-2000RS	environment	fastq	Q78A.IS350_Clean.1.fq	Q78A.IS350_Clean.2.fq	SPAdes (3.9.0)	default	133547	32.8	435	100
H110	Q110A	DNA-Seq of Staphylococcus aureus:human	WGS	GENOMIC	RANDOM PCR	paired	BGISEQ	MGISEQ-2000RS	human	fastq	Q110A.IS350_Clean.1.fq	Q110A.IS350_Clean.2.fq	SPAdes (3.9.0)	default	256738	32.69	436	99.99
E118	Q118A	DNA-Seq of Staphylococcus aureus:environmental	WGS	GENOMIC	RANDOM PCR	paired	BGISEQ	MGISEQ-2000RS	environment	fastq	Q118A.IS350_Clean.1.fq	Q118A.IS350_Clean.2.fq	SPAdes (3.9.0)	default	193726	32.72	447	99.99
B125	Q125A	DNA-Seq of Staphylococcus aureus:broiler	WGS	GENOMIC	RANDOM PCR	paired	BGISEQ	MGISEQ-2000RS	environment	fastq	Q125A.IS350_Clean.1.fq	Q125A.IS350_Clean.2.fq	SPAdes (3.9.0)	default	127388	32.65	403	100
E132	Q132A	DNA-Seq of Staphylococcus aureus:environmental	WGS	GENOMIC	RANDOM PCR	paired	BGISEQ	MGISEQ-2000RS	environment	fastq	Q132A.IS350_Clean.1.fq	Q132A.IS350_Clean.2.fq	SPAdes (3.9.0)	default	120024	32.65	415	99.99
E133	Q133A	DNA-Seq of Staphylococcus aureus:environmental	WGS	GENOMIC	RANDOM PCR	paired	BGISEQ	MGISEQ-2000RS	environment	fastq	Q133A.IS350_Clean.1.fq	Q133A.IS350_Clean.2.fq	SPAdes (3.9.0)	default	194258	33.01	408	99.88
E134	Q134A	DNA-Seq of Staphylococcus aureus:environmental	WGS	GENOMIC	RANDOM PCR	paired	BGISEQ	MGISEQ-2000RS	environment	fastq	Q134A.IS350_Clean.1.fq	Q134A.IS350_Clean.2.fq	SPAdes (3.9.0)	default	127388	32.66	403	100
H139	Q139	DNA-Seq of Staphylococcus aureus:human	WGS	GENOMIC	RANDOM	paired	BGISEQ	MGISEQ-2000RS	human	fastq	Q139-26-Q139A.IS350_Clean.1.fq	Q139-26-Q139A.IS350_Clean.2.fq	SPAdes (3.5.0)	default	128495	32.79	417	99.99
B65	Z65_analysis	DNA-Seq of Staphylococcus aureus:broiler	WGS	GENOMIC	RANDOM	paired	DNBSEQ	DNBSEQ-T7	broiler	fastq	Z65.raw_1.fastq	Z65.raw_2.fastq	SPAdes (3.5.0)	default	134672	32.8	500	100
B66	Z66_analysis	DNA-Seq of Staphylococcus aureus:broiler	WGS	GENOMIC	RANDOM	paired	DNBSEQ	DNBSEQ-T7	broiler	fastq	Z66.raw_1.fastq	Z66.raw_2.fastq	SPAdes (3.5.0)	default	123039	32.82	439	100
B67	Z67_analysis	DNA-Seq of Staphylococcus aureus:broiler	WGS	GENOMIC	RANDOM	paired	DNBSEQ	DNBSEQ-T7	broiler	fastq	Z67.raw_1.fastq	Z67.raw_2.fastq	SPAdes (3.5.0)	default	134672	32.77	568	100
B72	Z72_analysis	DNA-Seq of Staphylococcus aureus:broiler	WGS	GENOMIC	RANDOM	paired	DNBSEQ	DNBSEQ-T7	broiler	fastq	Z72.raw_1.fastq	Z72.raw_2.fastq	SPAdes (3.5.0)	default	134550	32.81	528	100
E79	Z79_analysis	DNA-Seq of Staphylococcus aureus:environmental	WGS	GENOMIC	RANDOM	paired	DNBSEQ	DNBSEQ-T7	environment	fastq	Z79.raw_1.fastq	Z79.raw_2.fastq	SPAdes (3.5.0)	default	135089	32.81	435	100
E80	Z80_analysis	DNA-Seq of Staphylococcus aureus:environmental	WGS	GENOMIC	RANDOM	paired	DNBSEQ	DNBSEQ-T7	environment	fastq	Z80.raw_1.fastq	Z80.raw_2.fastq	SPAdes (3.5.0)	default	134672	32.77	480	100
E81	Z81_analysis	DNA-Seq of Staphylococcus aureus:environmental	WGS	GENOMIC	RANDOM	paired	DNBSEQ	DNBSEQ-T7	environment	fastq	Z81.raw_1.fastq	Z81.raw_2.fastq	SPAdes (3.5.0)	default	134672	32.77	462	100
E85	Z85_analysis	DNA-Seq of Staphylococcus aureus:environmental	WGS	GENOMIC	RANDOM	paired	DNBSEQ	DNBSEQ-T7	environment	fastq	Z85.raw_1.fastq	Z85.raw_2.fastq	SPAdes (3.5.0)	default	134674	32.81	494	100
E87	Z87_analysis	DNA-Seq of Staphylococcus aureus:environmental	WGS	GENOMIC	RANDOM	paired	DNBSEQ	DNBSEQ-T7	environment	fastq	Z87.raw_1.fastq	Z87.raw_2.fastq	SPAdes (3.5.0)	default	154202	32.79	467	100
E92	Z92_analysis	DNA-Seq of Staphylococcus aureus:environmental	WGS	GENOMIC	RANDOM	paired	DNBSEQ	DNBSEQ-T7	environment	fastq	Z92.raw_1.fastq	Z92.raw_2.fastq	SPAdes (3.5.0)	default	134674	32.81	605	100
E93	Z93_analysis	DNA-Seq of Staphylococcus aureus:environmental	WGS	GENOMIC	RANDOM	paired	DNBSEQ	DNBSEQ-T7	environment	fastq	Z93.raw_1.fastq	Z93.raw_2.fastq	SPAdes (3.5.0)	default	135091	32.81	560	100
E98	Z98_analysis	DNA-Seq of Staphylococcus aureus:environmental	WGS	GENOMIC	RANDOM	paired	DNBSEQ	DNBSEQ-T7	environment	fastq	Z98.raw_1.fastq	Z98.raw_2.fastq	SPAdes (3.5.0)	default	134672	32.77	478	100
E99	Z99_analysis	DNA-Seq of Staphylococcus aureus:environmental	WGS	GENOMIC	RANDOM	paired	DNBSEQ	DNBSEQ-T7	environment	fastq	Z99.raw_1.fastq	Z99.raw_2.fastq	SPAdes (3.5.0)	default	134672	32.77	531	100
E100	Z100_analysis	DNA-Seq of Staphylococcus aureus:environmental	WGS	GENOMIC	RANDOM	paired	DNBSEQ	DNBSEQ-T7	environment	fastq	Z100.raw_1.fastq	Z100.raw_2.fastq	SPAdes (3.5.0)	default	135091	32.8	619	100
E101	Z101_analysis	DNA-Seq of Staphylococcus aureus:environmental	WGS	GENOMIC	RANDOM	paired	DNBSEQ	DNBSEQ-T7	environment	fastq	Z101.raw_1.fastq	Z101.raw_2.fastq	SPAdes (3.5.0)	default	134618	32.81	554	100
E106	Z106_analysis	DNA-Seq of Staphylococcus aureus:environmental	WGS	GENOMIC	RANDOM	paired	DNBSEQ	DNBSEQ-T7	environment	fastq	Z106.raw_1.fastq	Z106.raw_2.fastq	SPAdes (3.5.0)	default	134672	32.78	510	99.99
H107	Z107_analysis	DNA-Seq of Staphylococcus aureus:human	WGS	GENOMIC	RANDOM	paired	DNBSEQ	DNBSEQ-T7	human	fastq	Z107.raw_1.fastq	Z107.raw_2.fastq	SPAdes (3.5.0)	default	134672	32.77	536	100
H108	Z108_analysis	DNA-Seq of Staphylococcus aureus:human	WGS	GENOMIC	RANDOM	paired	DNBSEQ	DNBSEQ-T7	human	fastq	Z108.raw_1.fastq	Z108.raw_2.fastq	SPAdes (3.5.0)	default	134672	32.86	540	99.99
H112	Z112_analysis	DNA-Seq of Staphylococcus aureus:human	WGS	GENOMIC	RANDOM	paired	DNBSEQ	DNBSEQ-T7	human	fastq	Z112.raw_1.fastq	Z112.raw_2.fastq	SPAdes (3.5.0)	default	325064	32.73	570	99.99
H113	Z113_analysis	DNA-Seq of Staphylococcus aureus:human	WGS	GENOMIC	RANDOM	paired	DNBSEQ	DNBSEQ-T7	human	fastq	Z113.raw_1.fastq	Z113.raw_2.fastq	SPAdes (3.5.0)	default	512877	32.68	536	100
H114	Z114_analysis	DNA-Seq of Staphylococcus aureus:human	WGS	GENOMIC	RANDOM	paired	DNBSEQ	DNBSEQ-T7	human	fastq	Z114.raw_1.fastq	Z114.raw_2.fastq	SPAdes (3.5.0)	default	135088	32.77	482	100
H115	Z115_analysis	DNA-Seq of Staphylococcus aureus:human	WGS	GENOMIC	RANDOM	paired	DNBSEQ	DNBSEQ-T7	human	fastq	Z115.raw_1.fastq	Z115.raw_2.fastq	SPAdes (3.5.0)	default	134674	32.81	550	100
H116	Z116_analysis	DNA-Seq of Staphylococcus aureus:human	WGS	GENOMIC	RANDOM	paired	DNBSEQ	DNBSEQ-T7	human	fastq	Z116.raw_1.fastq	Z116.raw_2.fastq	SPAdes (3.5.0)	default	335764	32.71	511	100
E117	Z117_analysis	DNA-Seq of Staphylococcus aureus:human	WGS	GENOMIC	RANDOM	paired	DNBSEQ	DNBSEQ-T7	human	fastq	Z117.raw_1.fastq	Z117.raw_2.fastq	SPAdes (3.5.0)	default	134672	32.77	537	100
E119	Z119_analysis	DNA-Seq of Staphylococcus aureus:environmental	WGS	GENOMIC	RANDOM	paired	DNBSEQ	DNBSEQ-T7	environment	fastq	Z119.raw_1.fastq	Z119.raw_2.fastq	SPAdes (3.5.0)	default	134674	32.87	494	99.99
H120	Z120_analysis	DNA-Seq of Staphylococcus aureus:human	WGS	GENOMIC	RANDOM	paired	DNBSEQ	DNBSEQ-T7	human	fastq	Z120.raw_1.fastq	Z120.raw_2.fastq	SPAdes (3.5.0)	default	134672	32.77	495	100
H121	Z121_analysis	DNA-Seq of Staphylococcus aureus:human	WGS	GENOMIC	RANDOM	paired	DNBSEQ	DNBSEQ-T7	human	fastq	Z121.raw_1.fastq	Z121.raw_2.fastq	SPAdes (3.5.0)	default	134672	32.81	535	100
H122	Z122_analysis	DNA-Seq of Staphylococcus aureus:human	WGS	GENOMIC	RANDOM	paired	DNBSEQ	DNBSEQ-T7	human	fastq	Z122.raw_1.fastq	Z122.raw_2.fastq	SPAdes (3.5.0)	default	485737	32.8	506	100
H123	z123_analysis	DNA-Seq of Staphylococcus aureus:human	WGS	GENOMIC	RANDOM	paired	DNBSEQ	DNBSEQ-T7	human	fastq	z123.raw_1.fastq	z123.raw_2.fastq	SPAdes (3.5.0)	default	128589	32.77	395	100
