# Supplementary material for: Study on the multidrug resistance and transmission factors of Staphylococcus aureus at the ‘animal–environment–human’ interface in the broiler feeding cycle
Source: Front Microbiol. 2025 Feb 12;16:1495676. doi: 10.3389/fmicb.2025.1495676 (PMC11861367; doi:10.3389/fmicb.2025.1495676)
Supplement: Supplementary file 2 [file Table_2.XLSX]

## Sheet: Sheet1
		Results of Minimum Inhibitory Concentrations (MIC) of 42 strains of S. aureus（%）
Number	Name	1	2	3	4	5	6	7	8	9	10/11	12	13	14	15	16	17	18	19
		PEN	A/C	ERY	CLI	ENR	OFL	CEF	CFX	SF	OXA	VAN	SXT	DOX	FFC	TIA	TIL	GEN	LZD
1	H62	128	2/1	＞256	＞128	＞64	32	1	2	≤16	≤0.5	0.5	0.5/9.5	16	128	256	＞512	16	2
2	H63	64	2/1	＞256	＞128	＞64	64	1	32	≤16	＞16	0.5	0.25/4.8	16	128	256	＞512	64	2
3	B65	64	2/1	＞256	＞128	＞64	64	1	2	≤16	≤0.5	0.5	0.25/4.8	16	128	512	＞512	16	2
4	B66	64	2/1	＞256	＞128	＞64	64	1	4	≤16	≤0.5	0.5	0.25/4.8	16	128	512	＞512	16	2
5	B67	128	2/1	＞256	＞128	＞64	64	2	4	≤16	≤0.5	0.5	0.25/4.8	16	128	256	＞512	32	2
6	B72	64	2/1	＞256	＞128	＞64	64	1	4	≤16	≤0.5	0.5	0.5/9.5	16	128	256	＞512	64	2
7	E77	64	2/1	＞256	＞128	＞64	64	1	4	≤16	＞16	0.5	0.5/9.5	16	128	256	＞512	32	1
8	E78	64	1/0.5	＞256	＞128	＞64	64	1	2	≤16	16	0.5	0.25/4.8	16	64	256	＞512	32	2
9	E79	64	2/1	＞256	＞128	＞64	64	1	2	≤16	＞16	0.5	0.25/4.8	16	64	＞512	＞512	32	2
10	E80	64	2/1	＞256	＞128	＞64	32	1	2	≤16	＞16	0.5	0.5/9.5	16	64	512	＞512	16	2
11	E81	128	2/1	＞256	＞128	＞64	32	1	2	≤16	＞16	1	2/38	16	128	512	＞512	16	2
12	E85	64	2/1	＞256	＞128	＞64	64	1	4	≤16	1	0.5	0.5/9.5	16	64	256	＞512	16	2
13	E87	64	2/1	＞256	＞128	＞64	64	2	4	≤16	≤0.5	1	0.25/4.8	16	64	256	＞512	16	4
14	E92	64	2/1	＞256	＞128	＞64	64	1	2	≤16	≤0.5	0.5	0.25/4.8	16	64	256	＞512	16	0.25
15	E93	64	2/1	＞256	＞128	＞64	64	1	2	≤16	≤0.5	1	0.25/4.8	16	64	256	＞512	32	1
16	E98	64	2/1	＞256	＞128	＞64	64	1	2	≤16	≤0.5	0.5	0.25/4.8	16	64	512	＞512	32	2
17	E100	64	1/0.5	＞256	＞128	＞64	64	1	2	≤16	1	1	0.5/9.5	16	128	512	＞512	16	2
18	E101	64	2/1	＞256	＞128	＞64	64	2	4	≤16	≤0.5	1	1/19	16	128	512	＞512	16	2
19	E106	64	8/4	＞256	＞128	＞64	64	1	4	≤16	≤0.5	0.5	2/38	16	64	256	＞512	16	1
20	H107	64	2/1	＞256	＞128	＞64	64	2	4	≤16	≤0.5	0.5	0.5/9.5	16	128	256	＞512	32	2
21	H108	16	2/1	＞256	＞128	＞64	64	1	4	≤16	≤0.5	0.5	≤0.12/2.4	4	64	0.5	＞512	≤1	1
22	H110	8	1/0.5	0.25	0.12	0.12	1	2	4	≤16	≤0.5	2	≤0.12/2.4	≤0.25	2	0.5	1	≤1	2
23	H115	64	2/1	＞256	＞128	＞64	64	1	2	≤16	＞16	0.5	0.5/9.5	16	64	256	＞512	32	2
24	E117	64	2/1	＞256	＞128	＞64	32	1	2	≤16	≤0.5	0.5	0.25/4.8	16	64	256	＞512	8	1
25	E118	32	1/0.5	＞256	＞128	＞64	64	1	4	≤16	≤0.5	0.5	0.5/9.5	16	64	256	＞512	16	1
26	E119	64	2/1	＞256	＞128	＞64	64	1	2	≤16	16	0.5	0.5/9.5	16	64	256	＞512	16	1
27	H120	64	2/1	＞256	＞128	＞64	32	1	2	≤16	16	0.5	0.25/4.8	16	64	256	＞512	16	2
28	H121	64	1/0.5	＞256	＞128	＞64	64	1	2	≤16	≤0.5	1	≤0.12/2.4	16	128	512	＞512	64	2
29	H122	4	1/0.5	0.25	0.12	0.12	0.5	1	4	≤16	≤0.5	1	≤0.12/2.4	≤0.25	2	1	1	≤1	2
30	H123	64	2/1	＞256	＞128	＞64	64	1	4	≤16	≤0.5	0.5	0.5/9.5	16	128	512	＞512	16	2
31	B125	256	32/16	＞256	＞128	4	8	256	64	32	＞16	0.5	2/38	8	32	256	＞512	16	1
32	E132	64	4/2	＞256	＞128	8	8	8	32	≤16	16	1	≤0.12/2.4	8	32	64	＞512	2	1
33	E133	64	4/2	＞256	＞128	8	8	4	64	≤16	16	0.5	2/38	8	128	256	＞512	32	2
34	E134	16	1/0.5	＞256	＞128	16	32	1	64	≤16	≤0.5	2	0.25/4.8	16	32	256	＞512	32	2
35	H139	4	0.5/0.25	＞256	＞128	1	2	1	2	≤16	≤0.5	1	0.5/9.5	2	4	0.5	＞512	16	1
36	E16	16	1/0.5	＞256	＞128	＞64	64	1	2	≤16	≤0.5	0.5	1/19	32	128	256	＞512	16	1
37	E99	64	2/1	＞256	＞128	＞64	64	1	4	≤16	≤0.5	0.5	≤0.12/2.4	8	32	＞512	＞512	16	2
38	H112	2	0.5/0.25	＞256	＞128	2	2	0.5	2	512	8	0.5	16/304	1	2	0.5	＞512	64	1
39	H113	32	1/0.5	0.25	0.12	0.12	0.5	0.5	2	≤16	≤0.5	0.5	≤0.12/2.4	≤0.25	2	1	2	≤1	1
40	H114	8	0.5/0.25	＞256	＞128	＞64	64	0.5	2	≤16	≤0.5	0.5	≤0.12/2.4	8	64	＞512	＞512	32	1
41	H116	16	1/0.5	0.25	0.12	0.12	0.5	0.5	2	≤16	≤0.5	1	≤0.12/2.4	8	4	4	2	≤1	2
42	B124	256	16/8	＞256	＞128	4	8	64	32	≤16	8	0.5	0.25/4.8	8	32	256	＞512	4	0.5
No.1-35: Doxycycline (μg/mL） ； No.36-42:Tetracycline (μg/mL）.
